# Supplementary material for: Berberrubine inhibits Helicobacter pylori by inducing oxidative stress and impairing membrane integrity
Source: mLife. 2026 Feb 19;5(1):126–30. doi: 10.1002/mlf2.70061 (PMC12948479; doi:10.1002/mlf2.70061)
Supplement: Supplementary file 3 — Supplementary method. [file MLF2-5-126-s002.xlsx]

## Sheet: Table S1
Table S1. The minimum inhibitory concentration (MIC) of natural extracts against Helicobacter pylori.
Natural products	Source	MIC (μg/mL)
Berberine	Coptis chinensis Franch	25
Berberrubine	Coptis chinensis Franch	11
Columbamine	Coptis chinensis Franch	47
Coptisine	Coptis chinensis Franch	20
Epiberberine	Coptis chinensis Franch	13
Water extract of Coptidis rhizoma	Coptis chinensis Franch	1250
Dictamnine	Dictamnus dasycarpus Turcz	NA
Ethanol extract of Dictamnus Root Bark	Dictamnus dasycarpus Turcz	NA
Fraxinellone	Dictamnus dasycarpus Turcz	NA
Limonin	Dictamnus dasycarpus Turcz	NA
Water extract of Dictamnus Root Bark	Dictamnus dasycarpus Turcz	NA
Ethanol extract of Gentiana scabra	Gentiana scabra Bge	NA
Gentianine	Gentiana scabra Bge	NA
Gentiopicroside	Gentiana scabra Bge	NA
Kingiside	Gentiana scabra Bge	NA
Loganic acid	Gentiana scabra Bge	NA
Sweroside	Gentiana scabra Bge	NA
Swertiamarin	Gentiana scabra Bge	NA
Trifloroside	Gentiana scabra Bge	NA
Water extract of Gentiana scabra	Gentiana scabra Bge	NA
Chlorogenic acid	Phellodendron chinense C.K.Schneid	NA
Jatrorrhizine	Phellodendron chinense C.K.Schneid	250
Magnoflorine	Phellodendron chinense C.K.Schneid	NA
Obacunone	Phellodendron chinense C.K.Schneid	NA
Palmatine	Phellodendron chinense C.K.Schneid	50
Phellodendrine	Phellodendron chinense C.K.Schneid	NA
Water extract of Phellodendron bark	Phellodendron chinense C.K.Schneid	NA
Baicalein	Scutellaria baicalensis Georgi	125
Baicalin	Scutellaria baicalensis Georgi	500
Tenaxin II	Scutellaria baicalensis Georgi	NA
Water extract of Scutellaria baicalensis	Scutellaria baicalensis Georgi	NA
Wogonoside	Scutellaria baicalensis Georgi	250
(-)-Maackiain	Sophora flavescens Aiton	NA
Baptifoline	Sophora flavescens Aiton	NA
Ethanol extract of Sophora flavescens	Sophora flavescens Aiton	NA
Kurarinone	Sophora flavescens Aiton	2000
Matrine	Sophora flavescens Aiton	8200
Methyl 2-(4-hydroxybenzyl) tartrate	Sophora flavescens Aiton	NA
N-methylcytisine	Sophora flavescens Aiton	375
Oxymatrine	Sophora flavescens Aiton	NA
Piscidic acid	Sophora flavescens Aiton	NA
Sophocarpine	Sophora flavescens Aiton	NA
Sophoraflavanone G	Sophora flavescens Aiton	NA
Sophoridine	Sophora flavescens Aiton	6400
Trifolirhizin	Sophora flavescens Aiton	NA
Water extract of Sophora flavescens	Sophora flavescens Aiton	NA

## Sheet: Table S2
Table S2. The differentially expressed genes between the Control 0 vs. Control 1, 2x MIC 0 vs. 2x MIC 1, Control 0 vs. 2x MIC 0, and Control 1 vs. 2x MIC 1 samples.
Control 0 vs. Control 1						2x MIC 0 vs. 2x MIC 1						Control 0 vs. 2x MIC 0						Control 1 vs. 2x MIC 1
Gene id	Regulation	Log2FoldChange	P-value	Gene name	Gene description	Gene_id	Regulation	Log2FoldChange	pvalue	gene_name	gene_description	Gene_id	Regulation	Log2FoldChange	pvalue	gene_name	gene_description	Gene_id	Regulation	Log2FoldChange	pvalue	gene_name	gene_description
OW489_RS06365	Upregulated in Control 0	2.18710727186754	1.97204e-08	crdB	copper resistance outer membrane protein CrdB&&-- && PF02321:Outer membrane efflux protein	OW489_RS06365	Upregulated in 2x MIC 1	1.82844	0.000286867	crdB	copper resistance outer membrane protein CrdB&&-- && PF02321:Outer membrane efflux protein	Novel00136	Upregulated in Control 0	0.989016935199528	0.0330255855980397	-	PF01027:Inhibitor of apoptosis-promoting Bax1	Novel00101	Upregulated in 2x MIC 1	1.23696	0.0161364838434754	-	PF02525:Flavodoxin-like fold
OW489_RS06360	Upregulated in Control 0	2.13369497464035	1.10074e-07	OW489_RS06360	efflux RND transporter periplasmic adaptor subunit&&-- && PF16576:Barrel-sandwich domain of CusB or HlyD membrane-fusion	OW489_RS06360	Upregulated in 2x MIC 1	1.7235	6.97e-05	OW489_RS06360	efflux RND transporter periplasmic adaptor subunit&&-- && PF16576:Barrel-sandwich domain of CusB or HlyD membrane-fusion	OW489_RS03350	Upregulated in Control 0	1.5463631976825	0.0349779628679975	OW489_RS03350	hypothetical protein&&-- && -	Novel00023	Upregulated in 2x MIC 1	1.22909	1.12785759118211e-06	-	PF00547:Urease, gamma subunit|PF00699:Urease beta subunit|PF01979:Amidohydrolase family|PF00449:Urease alpha-subunit, N-terminal domain|PF02293:AmiS/UreI family transporter|PF02814:UreE urease accessory protein, N-terminal domain
OW489_RS07280	Upregulated in Control 0	2.0260575091459	0.0152846	OW489_RS07280	NYN domain-containing protein&&-- && PF01936:NYN domain	OW489_RS06350	Upregulated in 2x MIC 1	1.10557	0.0221961	OW489_RS06350	branched-chain amino acid transporter permease&&sp|O25888|Y1330_HELPY Uncharacterized protein HP_1330 OS=Helicobacter pylori (strain ATCC 700392 / 26695) OX=85962 GN=HP_1330 PE=3 SV=1 && PF05437:Branched-chain amino acid transport protein (AzlD)							Novel00146	Upregulated in 2x MIC 1	1.14787	0.000217766377976785	-	PF00318:Ribosomal protein S2|PF00889:Elongation factor TS
Novel00168	Upregulated in Control 0	1.39666072849897	0.00724016	-	PF13115:YtkA-like	OW489_RS06355	Upregulated in 2x MIC 1	0.82589	0.0193818	OW489_RS06355	efflux RND transporter permease subunit&&sp|Q8FK36|CUSA_ECOL6 Cation efflux system protein CusA OS=Escherichia coli O6:H1 (strain CFT073 / ATCC 700928 / UPEC) OX=199310 GN=cusA PE=3 SV=1 && PF00873:AcrB/AcrD/AcrF family							Novel00119	Upregulated in 2x MIC 1	1.13732	0.0250590532721959	-	PF00691:OmpA family
OW489_RS06370	Upregulated in Control 0	1.11892468172902	2.93633e-06	crdA	copper resistance determinant CrdA&&-- && PF13115:YtkA-like	OW489_RS03150	Upregulated in 2x MIC 1	0.790511	0.0269276	rlmB	23S rRNA (guanosine(2251)-2'-O)-methyltransferase RlmB&&sp|Q8Y016|RLMB_RALSO 23S rRNA (guanosine-2'-O-)-methyltransferase RlmB OS=Ralstonia solanacearum (strain GMI1000) OX=267608 GN=rlmB PE=3 SV=1 && PF08032:RNA 2'-O ribose methyltransferase substrate binding|PF00588:SpoU rRNA Methylase family							OW489_RS05660	Upregulated in 2x MIC 1	1.09348	0.000539286788622424	OW489_RS05660	hypothetical protein&&-- && -
OW489_RS05660	Upregulated in Control 0	1.07999323245401	0.00656628	OW489_RS05660	hypothetical protein&&-- && -	OW489_RS03770	Upregulated in 2x MIC 1	0.771015	0.00608064	rsmH	16S rRNA (cytosine(1402)-N(4))-methyltransferase RsmH&&sp|B2UTC1|RSMH_HELPS Ribosomal RNA small subunit methyltransferase H OS=Helicobacter pylori (strain Shi470) OX=512562 GN=rsmH PE=3 SV=1 && PF01795:MraW methylase family							Novel00019	Upregulated in 2x MIC 1	1.07497	0.00888066190027715	-	PF00171:Aldehyde dehydrogenase family
OW489_RS00065	Upregulated in Control 0	1.01621819397027	0.0138235	OW489_RS00065	Panacea domain-containing protein&&-- && PF13274:Protein of unknown function (DUF4065)	OW489_RS02640	Upregulated in 2x MIC 1	0.634855	0.0407527	pgsA	CDP-diacylglycerol--glycerol-3-phosphate 3-phosphatidyltransferase&&sp|Q5HGE8|PGSA_STAAC CDP-diacylglycerol--glycerol-3-phosphate 3-phosphatidyltransferase OS=Staphylococcus aureus (strain COL) OX=93062 GN=pgsA PE=3 SV=1 && PF01066:CDP-alcohol phosphatidyltransferase							Novel00093	Upregulated in 2x MIC 1	1.06565	0.0478198087148941	-	PF00590:Tetrapyrrole (Corrin/Porphyrin) Methylases|PF08032:RNA 2'-O ribose methyltransferase substrate binding
OW489_RS06355	Upregulated in Control 0	1.00851277357357	0.00935234	OW489_RS06355	efflux RND transporter permease subunit&&sp|Q8FK36|CUSA_ECOL6 Cation efflux system protein CusA OS=Escherichia coli O6:H1 (strain CFT073 / ATCC 700928 / UPEC) OX=199310 GN=cusA PE=3 SV=1 && PF00873:AcrB/AcrD/AcrF family	OW489_RS00070	Upregulated in 2x MIC 1	0.552455	0.0449057	OW489_RS00070	hypothetical protein&&-- && -							OW489_RS00860	Upregulated in 2x MIC 1	1.02878	0.0401490402797784	ureA	urease subunit alpha&&sp|Q9ZMZ4|URE23_HELPJ Urease subunit alpha OS=Helicobacter pylori (strain J99 / ATCC 700824) OX=85963 GN=ureA PE=3 SV=1 && PF00547:Urease, gamma subunit|PF00699:Urease beta subunit
OW489_RS06990	Upregulated in Control 0	0.984764091306908	0.0377518	OW489_RS06990	tRNA-Trp&&-- && -	OW489_RS02810	Upregulated in 2x MIC 1	0.526355	0.0255852	hofD	outer membrane beta-barrel protein HofD&&-- && PF02521:Putative outer membrane protein							Novel00173	Upregulated in 2x MIC 1	0.996769	0.0492537851434588	-	PF17136:Ribosomal proteins 50S L24/mitochondrial 39S L24
OW489_RS01695	Upregulated in Control 0	0.952710944141099	0.00897053	OW489_RS01695	hypothetical protein&&-- && -	OW489_RS00335	Upregulated in 2x MIC 1	0.466588	0.0358862	OW489_RS00335	cytochrome-c peroxidase&&sp|P14532|CCPR_PSEAE Cytochrome c551 peroxidase OS=Pseudomonas aeruginosa (strain ATCC 15692 / DSM 22644 / CIP 104116 / JCM 14847 / LMG 12228 / 1C / PRS 101 / PAO1) OX=208964 GN=ccpA PE=1 SV=2 && PF00034:Cytochrome c|PF03150:Di-haem cytochrome c peroxidase							Novel00144	Upregulated in 2x MIC 1	0.988765	0.011041478149813	-	-
OW489_RS05665	Upregulated in Control 0	0.917305644835926	0.000900144	OW489_RS05665	hypothetical protein&&-- && -	OW489_RS07460	Upregulated in 2x MIC 1	0.50621	0.0456776	OW489_RS07460	pyruvate flavodoxin oxidoreductase subunit gamma&&sp|O05650|PORC_THEMA Pyruvate synthase subunit PorC OS=Thermotoga maritima (strain ATCC 43589 / DSM 3109 / JCM 10099 / NBRC 100826 / MSB8) OX=243274 GN=porC PE=1 SV=4 && PF01558:Pyruvate ferredoxin/flavodoxin oxidoreductase							Novel00004	Upregulated in 2x MIC 1	0.981239	0.0370429497121911	-	PF14693:Ribosomal protein TL5, C-terminal domain
Novel00144	Upregulated in Control 0	0.892699532178347	0.0221523	-	-	OW489_RS06375	Upregulated in 2x MIC 1	0.506722	0.0325715	fumC	class II fumarate hydratase&&sp|O25883|FUMC_HELPY Fumarate hydratase class II OS=Helicobacter pylori (strain ATCC 700392 / 26695) OX=85962 GN=fumC PE=3 SV=1 && PF00206:Lyase|PF10415:Fumarase C C-terminus							Novel00164	Upregulated in 2x MIC 1	0.937776	0.0215985071621821	-	PF07724:AAA domain (Cdc48 subfamily)
OW489_RS07730	Upregulated in Control 0	0.820714124307312	0.0442567	OW489_RS07730	hypothetical protein&&-- && -	OW489_RS07685	Upregulated in 2x MIC 1	0.568023	0.0323789	sodB	superoxide dismutase [Fe]&&sp|P43312|SODF_HELPY Superoxide dismutase [Fe] OS=Helicobacter pylori (strain ATCC 700392 / 26695) OX=85962 GN=sodB PE=1 SV=1 && PF02777:Iron/manganese superoxide dismutases, C-terminal domain|PF00081:Iron/manganese superoxide dismutases, alpha-hairpin domain							OW489_RS05665	Upregulated in 2x MIC 1	0.925325	0.0003235461586203	OW489_RS05665	hypothetical protein&&-- && -
OW489_RS00070	Upregulated in Control 0	0.812586241361514	0.010272	OW489_RS00070	hypothetical protein&&-- && -	Novel00012	Upregulated in 2x MIC 1	0.68204	0.0372985	-	-							Novel00145	Upregulated in 2x MIC 1	0.914208	0.00763965039320323	-	PF07715:TonB-dependent Receptor Plug Domain
OW489_RS01080	Upregulated in Control 0	0.765965819970401	0.0204017	OW489_RS01080	motility associated factor glycosyltransferase family protein&&-- && PF01973:Protein of unknown function DUF115	Novel00227	Upregulated in 2x MIC 1	0.806664	0.0333	-	PF00081:Iron/manganese superoxide dismutases, alpha-hairpin domain|PF02777:Iron/manganese superoxide dismutases, C-terminal domain							Novel00171	Upregulated in 2x MIC 1	0.908276	0.0144295917088215	-	PF00181:Ribosomal Proteins L2, RNA binding domain|PF03947:Ribosomal Proteins L2, C-terminal domain|PF00237:Ribosomal protein L22p/L17e|PF07650:KH domain|PF00189:Ribosomal protein S3, C-terminal domain|PF00252:Ribosomal protein L16p/L10e
OW489_RS01845	Upregulated in Control 0	0.764051872614506	0.0488675	OW489_RS01845	hypothetical protein&&-- && -	Novel00152	Upregulated in 2x MIC 1	0.820096	0.0329095	-	PF00033:Cytochrome b/b6/petB|PF00032:Cytochrome b(C-terminal)/b6/petD|PF00034:Cytochrome c							OW489_RS06450	Upregulated in 2x MIC 1	0.80527	0.0300919803320413	rpsQ	30S ribosomal protein S17&&sp|B6JNE8|RS17_HELP2 30S ribosomal protein S17 OS=Helicobacter pylori (strain P12) OX=570508 GN=rpsQ PE=3 SV=1 && PF00366:Ribosomal protein S17
OW489_RS05940	Upregulated in Control 0	0.749385704893034	0.00691654	tsaD	tRNA (adenosine(37)-N6)-threonylcarbamoyltransferase complex transferase subunit TsaD&&sp|B2UW00|TSAD_HELPS tRNA N6-adenosine threonylcarbamoyltransferase OS=Helicobacter pylori (strain Shi470) OX=512562 GN=tsaD PE=3 SV=1 && PF00814:Glycoprotease family	Novel00107	Upregulated in 2x MIC 1	0.827599	0.032735	-	PF01968:Hydantoinase/oxoprolinase|PF05378:Hydantoinase/oxoprolinase N-terminal region							Novel00012	Upregulated in 2x MIC 1	0.785562	0.03455793347451	-	-
OW489_RS04860	Upregulated in Control 0	0.740347423929637	0.022191	lpxB	lipid-A-disaccharide synthase&&sp|B6JM91|LPXB_HELP2 Lipid-A-disaccharide synthase OS=Helicobacter pylori (strain P12) OX=570508 GN=lpxB PE=3 SV=1 && PF02684:Lipid-A-disaccharide synthetase	Novel00099	Upregulated in 2x MIC 1	0.834549	0.0363552	-	PF00669:Bacterial flagellin N-terminal helical region|PF07196:Flagellin hook IN motif|PF00700:Bacterial flagellin C-terminal helical region|PF00730:HhH-GPD superfamily base excision DNA repair protein							Novel00198	Upregulated in 2x MIC 1	0.757137	6.55086093437047e-05	-	PF00466:Ribosomal protein L10|PF03946:Ribosomal protein L11, N-terminal domain|PF00298:Ribosomal protein L11, RNA binding domain|PF00542:Ribosomal protein L7/L12 C-terminal domain|PF16320:Ribosomal protein L7/L12 dimerisation domain|PF02357:Transcription termination factor nusG|PF03143:Elongation factor Tu C-terminal domain|PF03144:Elongation factor Tu domain 2|PF00009:Elongation factor Tu GTP bi…
OW489_RS05845	Upregulated in Control 0	0.738970891507678	0.00941315	OW489_RS05845	MetQ/NlpA family ABC transporter substrate-binding protein&&sp|Q9Control 95|METQ_PASMU Probable D-methionine-binding lipoprotein MetQ OS=Pasteurella multocida (strain Pm70) OX=272843 GN=metQ PE=3 SV=1 && PF03180:NLPA lipoprotein	Novel00222	Upregulated in 2x MIC 0	0.8359	0.0454171	-	PF08240:Alcohol dehydrogenase GroES-like domain|PF00107:Zinc-binding dehydrogenase							Novel00211	Upregulated in 2x MIC 1	0.740457	0.0393762948416282	-	PF02623:FliW protein|PF03033:Glycosyltransferase family 28 N-terminal domain
Novel00023	Upregulated in Control 0	0.725004918774556	0.0390246	-	PF00547:Urease, gamma subunit|PF00699:Urease beta subunit|PF01979:Amidohydrolase family|PF00449:Urease alpha-subunit, N-terminal domain|PF02293:AmiS/UreI family transporter|PF02814:UreE urease accessory protein, N-terminal domain	Novel00169	Upregulated in 2x MIC 0	0.863129	0.0159517	-	PF00206:Lyase|PF10415:Fumarase C C-terminus							Novel00176	Upregulated in 2x MIC 1	0.738157	0.00184984158645152	-	PF00411:Ribosomal protein S11|PF01193:RNA polymerase Rpb3/Rpb11 dimerisation domain|PF03118:Bacterial RNA polymerase, alpha chain C terminal domain|PF01000:RNA polymerase Rpb3/RpoA insert domain|PF00163:Ribosomal protein S4/S9 N-terminal domain|PF01479:S4 domain|PF01196:Ribosomal protein L17
Novel00030	Upregulated in Control 0	0.683292219405613	0.0346486	-	PF00015:Methyl-accepting chemotaxis protein (MCP) signalling domain	Novel00116	Upregulated in 2x MIC 0	0.941149	0.0495623	-	PF06434:Aconitate hydratase 2 N-terminus|PF00330:Aconitase family (aconitate hydratase)							Novel00186	Upregulated in 2x MIC 1	0.725119	0.00856618181155756	-	PF10588:NADH-ubiquinone oxidoreductase-G iron-sulfur binding region
OW489_RS03130	Upregulated in Control 0	0.626594074543138	0.0337805	murI	glutamate racemase&&sp|B2UTT1|MURI_HELPS Glutamate racemase OS=Helicobacter pylori (strain Shi470) OX=512562 GN=murI PE=3 SV=1 && PF01177:Asp/Glu/Hydantoin racemase	Novel00219	Upregulated in 2x MIC 0	0.947364	0.0368715	-	PF01019:Gamma-glutamyltranspeptidase							Novel00215	Upregulated in 2x MIC 1	0.724702	0.0111742341709772	-	PF00006:ATP synthase alpha/beta family, nucleotide-binding domain|PF00306:ATP synthase alpha/beta chain, C terminal domain|PF00231:ATP synthase|PF02874:ATP synthase alpha/beta family, beta-barrel domain
OW489_RS02550	Upregulated in Control 0	0.612802329583462	0.0333263	flhF	flagellar biosynthesis protein FlhF&&sp|O25679|FLHF_HELPY Flagellar biosynthesis protein FlhF OS=Helicobacter pylori (strain ATCC 700392 / 26695) OX=85962 GN=flhF PE=3 SV=1 && PF00448:SRP54-type protein, GTPase domain	Novel00111	Upregulated in 2x MIC 0	1.28506	0.0148383	-	PF18025:Alpha-(1,3)-fucosyltransferase FucT N-terminal domain|PF00702:haloacid dehalogenase-like hydrolase|PF00210:Ferritin-like domain							Novel00174	Upregulated in 2x MIC 1	0.713784	0.0249426145299207	-	PF00861:Ribosomal L18 of archaea, bacteria, mitoch. and chloroplast|PF00347:Ribosomal protein L6
OW489_RS06800	Upregulated in Control 0	0.554047038698954	0.0457081	OW489_RS06800	formamidase&&sp|B5Z8N3|AMIF_HELPG Formamidase OS=Helicobacter pylori (strain G27) OX=563041 GN=amiF PE=3 SV=1 && PF00795:Carbon-nitrogen hydrolase	Novel00055	Upregulated in 2x MIC 0	1.31662	0.0305913	-	PF09442:Domain of unknown function (DUF2018)|PF00210:Ferritin-like domain							Novel00028	Upregulated in 2x MIC 1	0.7008	0.0396976519379193	-	PF00698:Acyl transferase domain
Novel00203	Upregulated in Control 0	0.547100438424632	0.0380207	-	PF00177:Ribosomal protein S7p/S5e|PF00679:Elongation factor G C-terminus|PF03144:Elongation factor Tu domain 2|PF03764:Elongation factor G, domain IV|PF14492:Elongation Factor G, domain III|PF00009:Elongation factor Tu GTP binding domain	Novel00079	Upregulated in 2x MIC 0	1.4065	0.0344469	-	-							Novel00022	Upregulated in 2x MIC 1	0.642138	0.0350883553036964	-	PF02492:CobW/HypB/UreG, nucleotide-binding domain|PF01774:UreD urease accessory protein
OW489_RS06475	Upregulated in Control 0	0.477104263863956	0.0224072	rpsH	30S ribosomal protein S8&&sp|B6JNE4|RS8_HELP2 30S ribosomal protein S8 OS=Helicobacter pylori (strain P12) OX=570508 GN=rpsH PE=3 SV=1 && PF00410:Ribosomal protein S8	Novel00002	Upregulated in 2x MIC 0	1.73871	0.0326702	-	-							OW489_RS05700	Upregulated in 2x MIC 1	0.597245	0.0246783105683641	OW489_RS05700	type II restriction endonuclease&&-- && -
OW489_RS05695	Upregulated in Control 0	0.4723325333041	0.0360804	OW489_RS05695	SAM-dependent methyltransferase&&-- && -	Novel00225	Upregulated in 2x MIC 0	3.50433	0.0346319	-	PF01435:Peptidase family M48							Novel00190	Upregulated in 2x MIC 1	0.586919	0.0489957851829717	-	PF00436:Single-strand binding protein family|PF01084:Ribosomal protein S18
OW489_RS03100	Upregulated in Control 0	0.417314428792721	0.0456847	cagE	cag pathogenicity island type IV secretion system ATPase CagE&&sp|Q48252|CAGE_HELPY Type IV secretion system protein CagE OS=Helicobacter pylori (strain ATCC 700392 / 26695) OX=85962 GN=cagE PE=1 SV=2 && PF03135:CagE, TrbE, VirB family, component of type IV transporter system													Novel00194	Upregulated in 2x MIC 1	0.578085	0.0455458029378622	-	-
OW489_RS01300	Upregulated in Control 0	0.377585314144579	0.038892	arsS	acid-sensing histidine kinase ArsS&&sp|O24972|ARSS_HELPY Sensor histidine kinase ArsS OS=Helicobacter pylori (strain ATCC 700392 / 26695) OX=85962 GN=arsS PE=1 SV=2 && -													Novel00183	Upregulated in 2x MIC 1	0.57519	0.0409734305939136	-	PF12838:4Fe-4S dicluster domain|PF00420:NADH-ubiquinone/plastoquinone oxidoreductase chain 4L|PF00499:NADH-ubiquinone/plastoquinone oxidoreductase chain 6
OW489_RS02335	Upregulated in Control 1	0.462385	0.0362272	OW489_RS02335	HoxN/HupN/NixA family niControl el/cobalt transporter&&sp|Q9ZM74|NIXA_HELPJ High-affinity niControl el-transport protein NixA OS=Helicobacter pylori (strain J99 / ATCC 700824) OX=85963 GN=nixA PE=3 SV=1 && PF03824:High-affinity niControl el-transport protein													Novel00040	Upregulated in 2x MIC 1	0.569271	0.0475960394533505	-	PF00453:Ribosomal protein L20|PF01856:Helicobacter outer membrane protein
OW489_RS04330	Upregulated in Control 1	0.472845	0.0380864	ftsY	signal recognition particle-doControl ing protein FtsY&&sp|Q9ZL80|FTSY_HELPJ Signal recognition particle receptor FtsY OS=Helicobacter pylori (strain J99 / ATCC 700824) OX=85963 GN=ftsY PE=3 SV=1 && PF00448:SRP54-type protein, GTPase domain													Novel00153	Upregulated in 2x MIC 1	0.540621	0.0206073355307701	-	PF02049:Flagellar hook-basal body complex protein FliE|PF06429:Flagellar basal body rod FlgEFG protein C-terminal
OW489_RS00945	Upregulated in Control 1	0.494226	0.0285059	fabD	ACP S-malonyltransferase&&sp|P71019|FABD_BACSU Malonyl CoA-acyl carrier protein transacylase OS=Bacillus subtilis (strain 168) OX=224308 GN=fabD PE=3 SV=2 && PF00698:Acyl transferase domain													Novel00231	Upregulated in 2x MIC 1	0.523906	0.0339533479354582	-	PF00575:S1 RNA binding domain
OW489_RS06720	Upregulated in Control 1	0.503955	0.0335941	trpS	tryptophan--tRNA ligase&&sp|P56396|SYW_HELPY Tryptophan--tRNA ligase OS=Helicobacter pylori (strain ATCC 700392 / 26695) OX=85962 GN=trpS PE=3 SV=2 && PF00579:tRNA synthetases class I (W and Y)													OW489_RS05840	Upregulated in 2x MIC 1	0.475713	0.0398785688193973	OW489_RS05840	peroxiredoxin&&sp|P56876|AHPC_HELPJ Alkyl hydroperoxide reductase C OS=Helicobacter pylori (strain J99 / ATCC 700824) OX=85963 GN=ahpC PE=1 SV=1 && PF10417:C-terminal domain of 1-Cys peroxiredoxin|PF00578:AhpC/TSA family
OW489_RS01875	Upregulated in Control 1	0.51775	0.0301382	OW489_RS01875	YfhL family 4Fe-4S dicluster ferredoxin&&sp|P52102|YFHL_ECOLI Ferredoxin YfhL OS=Escherichia coli (strain K12) OX=83333 GN=yfhL PE=1 SV=1 && PF12838:4Fe-4S dicluster domain													Novel00203	Upregulated in 2x MIC 1	0.47496	0.0312824886937055	-	PF00177:Ribosomal protein S7p/S5e|PF00679:Elongation factor G C-terminus|PF03144:Elongation factor Tu domain 2|PF03764:Elongation factor G, domain IV|PF14492:Elongation Factor G, domain III|PF00009:Elongation factor Tu GTP binding domain
OW489_RS00335	Upregulated in Control 1	0.585009	0.0328452	OW489_RS00335	cytochrome-c peroxidase&&sp|P14532|CCPR_PSEAE Cytochrome c551 peroxidase OS=Pseudomonas aeruginosa (strain ATCC 15692 / DSM 22644 / CIP 104116 / JCM 14847 / LMG 12228 / 1C / PRS 101 / PAO1) OX=208964 GN=ccpA PE=1 SV=2 && PF00034:Cytochrome c|PF03150:Di-haem cytochrome c peroxidase													OW489_RS02100	Upregulated in Control 1	0.401092333215583	0.0309229102963066	OW489_RS02100	outer membrane protein&&-- && PF01856:Helicobacter outer membrane protein
OW489_RS03360	Upregulated in Control 1	0.643443	0.0402695	rnpB	--&&-- && -													sRNA00010	Upregulated in Control 1	0.6064244237469	0.0329280215257934	-	-
OW489_RS02610	Upregulated in Control 1	0.653064	0.0327463	OW489_RS02610	hypothetical protein&&-- && -													OW489_RS04100	Upregulated in Control 1	0.627645739690956	0.0451717359163122	tsaE	tRNA (adenosine(37)-N6)-threonylcarbamoyltransferase complex ATPase subunit type 1 TsaE&&-- && PF02367:Threonylcarbamoyl adenosine biosynthesis protein TsaE
OW489_RS00135	Upregulated in Control 1	0.736252	0.00513845	OW489_RS00135	CopD family copper resistance protein&&-- && -													OW489_RS01960	Upregulated in Control 1	0.648251887859883	0.0484926152216453	OW489_RS01960	aliphatic amidase&&sp|B5ZA60|AMIE_HELPG Aliphatic amidase OS=Helicobacter pylori (strain G27) OX=563041 GN=amiE PE=3 SV=1 && PF00795:Carbon-nitrogen hydrolase
																		OW489_RS07190	Upregulated in Control 1	0.66428521364401	0.0365898261724025	OW489_RS07190	DedA family protein&&-- && PF09335:SNARE associated Golgi protein
																		OW489_RS03770	Upregulated in Control 1	0.670148459679146	0.00880900579370707	rsmH	16S rRNA (cytosine(1402)-N(4))-methyltransferase RsmH&&sp|B2UTC1|RSMH_HELPS Ribosomal RNA small subunit methyltransferase H OS=Helicobacter pylori (strain Shi470) OX=512562 GN=rsmH PE=3 SV=1 && PF01795:MraW methylase family
																		OW489_RS01560	Upregulated in Control 1	0.720396477530352	0.00595834909528081	dxr	1-deoxy-D-xylulose-5-phosphate reductoisomerase&&sp|B2US45|DXR_HELPS 1-deoxy-D-xylulose 5-phosphate reductoisomerase OS=Helicobacter pylori (strain Shi470) OX=512562 GN=dxr PE=3 SV=1 && PF08436:1-deoxy-D-xylulose 5-phosphate reductoisomerase C-terminal domain|PF13288:DXP reductoisomerase C-terminal domain|PF02670:1-deoxy-D-xylulose 5-phosphate reductoisomerase
																		OW489_RS01555	Upregulated in Control 1	0.759398588625107	0.0396483574021581	OW489_RS01555	phosphatidate cytidylyltransferase&&sp|O25004|CDSA_HELPY Phosphatidate cytidylyltransferase OS=Helicobacter pylori (strain ATCC 700392 / 26695) OX=85962 GN=cdsA PE=3 SV=1 && PF01148:Cytidylyltransferase family
																		OW489_RS07800	Upregulated in Control 1	0.828863273191367	0.00830401908886056	OW489_RS07800	tRNA-His&&-- && -
																		OW489_RS01535	Upregulated in Control 1	0.896259592232561	0.0460785227938186	hcpA	Sel1-like repeat protein HcpA&&sp|O25001|HCPA_HELPY Beta-lactamase HcpA OS=Helicobacter pylori (strain ATCC 700392 / 26695) OX=85962 GN=hcpA PE=1 SV=1 && PF08238:Sel1 repeat
																		OW489_RS02305	Upregulated in Control 1	0.98380365039081	0.0339132279615524	hofB	outer membrane beta-barrel protein HofB&&-- && PF02521:Putative outer membrane protein
																		OW489_RS00015	Upregulated in Control 1	1.44679623423455	0.0495316564048917	OW489_RS00015	tRNA-Phe&&-- && -

## Sheet: Table S3
Table S3. The minimum inhibitory concentration (MIC) of natural extracts against Escherichia coli
Natural products	Source	MIC (μg/mL)
Berberine	Coptis chinensis Franch	1000
Berberrubine	Coptis chinensis Franch	170
Columbamine	Coptis chinensis Franch	750
Coptisine	Coptis chinensis Franch	40
Epiberberine	Coptis chinensis Franch	500
Water extract of Coptidis rhizoma	Coptis chinensis Franch	20000
Dictamnine	Dictamnus dasycarpus Turcz	NA
Ethanol extract of Dictamnus Root Bark	Dictamnus dasycarpus Turcz	NA
Fraxinellone	Dictamnus dasycarpus Turcz	NA
Limonin	Dictamnus dasycarpus Turcz	NA
Water extract of Dictamnus Root Bark	Dictamnus dasycarpus Turcz	NA
Ethanol extract of Gentiana scabra	Gentiana scabra Bge	NA
Gentianine	Gentiana scabra Bge	NA
Gentiopicroside	Gentiana scabra Bge	NA
Kingiside	Gentiana scabra Bge	NA
Loganic acid	Gentiana scabra Bge	NA
Sweroside	Gentiana scabra Bge	NA
Swertiamarin	Gentiana scabra Bge	NA
Trifloroside	Gentiana scabra Bge	NA
Water extract of Gentiana scabra	Gentiana scabra Bge	NA
Chlorogenic acid	Phellodendron chinense C.K.Schneid	NA
Jatrorrhizine	Phellodendron chinense C.K.Schneid	2000
Magnoflorine	Phellodendron chinense C.K.Schneid	NA
Obacunone	Phellodendron chinense C.K.Schneid	NA
Palmatine	Phellodendron chinense C.K.Schneid	4000
Phellodendrine	Phellodendron chinense C.K.Schneid	NA
Water extract of Phellodendron bark	Phellodendron chinense C.K.Schneid	NA
Baicalein	Scutellaria baicalensis Georgi	1000
Baicalin	Scutellaria baicalensis Georgi	12000
Tenaxin II	Scutellaria baicalensis Georgi	NA
Water extract of Scutellaria baicalensis	Scutellaria baicalensis Georgi	NA
Wogonoside	Scutellaria baicalensis Georgi	4000
(-)-Maackiain	Sophora flavescens Aiton	NA
Baptifoline	Sophora flavescens Aiton	NA
Ethanol extract of Sophora flavescens	Sophora flavescens Aiton	NA
Kurarinone	Sophora flavescens Aiton	NA
Matrine	Sophora flavescens Aiton	8200
Methyl 2-(4-hydroxybenzyl) tartrate	Sophora flavescens Aiton	NA
N-methylcytisine	Sophora flavescens Aiton	NA
Oxymatrine	Sophora flavescens Aiton	NA
Piscidic acid	Sophora flavescens Aiton	NA
Sophocarpine	Sophora flavescens Aiton	NA
Sophoraflavanone G	Sophora flavescens Aiton	NA
Sophoridine	Sophora flavescens Aiton	6400
Trifolirhizin	Sophora flavescens Aiton	NA
Water extract of Sophora flavescens	Sophora flavescens Aiton	NA

## Sheet: Table S4
Table S4. 46 natural products initial concentration.
Natural products	Initial concentration (mg/mL)
Columbamine	3
Limonin	1
Coptisine	4
Berberrubine	1.37
Berbine	1
Epiberberine	2
Water extract of Coptidis rhizoma	40
Chlorogenic acid	1
Dictamnine	1
Ethanol extract of Dictamnus Root Bark	200
Fraxinellone	2
Water extract of Dictamnus Root Bark	200
75% ethanol extract of Gentiana scabra	100
Gentianine	0.91
Gentiopicroside	1
Loganic acid	3
Sweroside	3
Triflorin gentioside	2
Swertiamarin	1
Water extract of Gentiana scabra	100
Methyl punicate	2
Piscidic acid	2
Magnoflorine	4
Kingiside	1.18
Oleanolic acid	2
Jatrorrhizine	2
Obacunone	2
Palmatine	4
Phellodendrine	2
Water extract of Phellodendron bark	40
Baicalein	24
Baicalin	24
Water extract of Scutellaria baicalensis	300
Wogonoside	32
(-)-Maackiain	3
70% ethanol extract of Sophora flavescens	200
Baptifoline	0.7
Kurarinone	2
Matrine	16.4
N-methylcytisine	0.75
Oxymatrine	6.5
Sophocarpine	1.8
Sophoraflavanone G	0.5
Sophoridine	12.8
Trifolirhizin	2
Water extract of Sophora flavescens	200
